# Supplementary material for: Reporting quality of qualitative health studies published by Peruvian authors: A scoping review
Source: PLoS One. 2026 Jun 23;21(6):e0351494. doi: 10.1371/journal.pone.0351494 (PMC13289893; doi:10.1371/journal.pone.0351494)
Supplement: S4 Table — (XLSX) [file pone.0351494.s004.xlsx]

## Sheet: Matriz
N	Title of the article	Link (website, doi)	Year of publication	Language	Journal	Peruvian Journal (0=no, 1=yes)	Number of authors	First affiliation of the first author	Country of the first author's first affiliation	International collaboration (0=no, 1=yes)	Main population of the study	Sample size	Study setting	Multicountry sample (0=no, 1=yes)	Other countries of the study	Region where the study was conducted	Reported the ethics committee approval (0= no, 1=yes)	Reported the ethics approval code (0= no, 1=yes)	S1 Title. Concise description of the nature and topic of the study. Identifying the study as qualitative/mixed or indicating the approach (e.g., ethnography, grounded theory) or data collection methods (e.g., interview, focus group) is recommended 0=no reported 1= partially reported 2=reported	S2 Abstract. Summary of key elements of the study using the abstract format of the intended publication; typically includes background, purpose, methods, results, and conclusions 0=no reported 1= partially reported 2=reported	S3 Intro. Description and significance of the problem/phenomenon studied; review of relevant theory and empirical work problem statement 0=no reported 1= partially reported 2=reported	S4 Intro. Purpose of the study and specific objectives or questions 0=no reported 1= partially reported 2=reported	S5 Methods. Qualitative approach (e.g., ethnography, grounded theory, case study, phenomenology, narrative research) and guiding theory if appropriate; identifying the research paradigm (e.g., postpositivist, constructivist/ interpretivist) is also recommended; rationale 0=no reported 1= partially reported 2=reported	S6 Methods. Researchers’ characteristics that may influence the research, including personal attributes, qualifications/experience, relationship with participants, assumptions, and/or presuppositions; potential or actual interaction between researchers’ characteristics and the research questions, approach, methods, results, and/or transferability 0=no reported 1= partially reported 2=reported	S7 Methods. Context. Setting/site and salient contextual factors; rationale. 0=no reported 1= partially reported 2=reported	S8 Methods. Sampling strategy. How and why research participants, documents, or events were selected; criteria for deciding when no further sampling was necessary (e.g., sampling saturation); rationale 0=no reported 1= partially reported 2=reported	S9 Methods. Documentation of approval by an appropriate ethics review board and participant consent, or explanation for lack thereof; other confidentiality and data security issues 0=no reported 1= partially reported 2=reported	S10 Methods. Types of data collected; details of data collection procedures including (as appropriate) start and stop dates of data collection and analysis, iterative process, triangulation of sources/methods, and modification of procedures in response to evolving study findings; rationale 0=no reported 1= partially reported 2=reported	S11 Methods. Description of instruments (e.g., interview guides, questionnaires) and devices (e.g., audio recorders) used for data collection; if/how the instrument(s) changed over the course of the study 0=no reported 1= partially reported 2=reported	S12 Methods (or results). Number and relevant characteristics of participants, documents, or events included in the study; level of participation (could be reported in results) 0=no reported 1= partially reported 2=reported	S13 Methods. Methods for processing data prior to and during analysis, including transcription, data entry, data management and security, verification of data integrity, data coding, and anonymization/deidentification of excerpts 0=no reported 1= partially reported 2=reported	S14 Methods. Process by which inferences, themes, etc., were identified and developed, including the researchers involved in data analysis; usually references a specific paradigm or approach; rationale 0=no reported 1= partially reported 2=reported	S15 Methods. Techniques to enhance trustworthiness and credibility of data analysis (e.g., member checking, audit trail, triangulation); rationale 0=no reported 1= partially reported 2=reported	S16 Results. Main findings (e.g., interpretations, inferences, and themes); might include development of a theory or model, or integration with prior research or theory 0=no reported 1= partially reported 2=reported	S17 Results. Evidence (e.g., quotes, field notes, text excerpts, photographs) to substantiate analytic findings 0=no reported 1= partially reported 2=reported	S18 Discussion. Short summary of main findings; explanation of how findings and conclusions connect to, support, elaborate on, or challenge conclusions of earlier scholarship; discussion of scope of application/generalizability; identification of unique contribution(s) to scholarship in a discipline or field 0=no reported 1= partially reported 2=reported	S19 Discussion. Trustworthiness and limitations of findings 0=no reported 1= partially reported 2=reported	S20 Conflicts of interest. Potential sources of influence or perceived influence on study conduct and conclusions; how these were managed 0=no reported 1= partially reported 2=reported	S21 Funding. Sources of funding and other support; role of funders in data collection, interpretation, and reporting 0=no reported 1= partially reported 2=reported	Total SRQR score
1	Prácticas culturales para prevenir la COVID-19 en una comunidad indígena	10.14198/cuid.21967	2024	2	Cultura de los cuidados	0	5	Centro de salud mental comunitaria Flor de loto- Red de salud San Ignacio , Perú	Peru	0	8 madres y 2 padres de familia	10	comunidad	0	.	Cajamarca	1	1	1	2	2	2	0	2	2	2	2	2	2	2	2	2	0	2	2	2	0	2	2	35
2	Assessment of Barriers and Enablers to Implementation of a Pediatric Early Warning System in Resource-Limited Settings	10.1001/jamanetworkopen.2022.1547	2022	1	JAMA Network Open	0	18	Department of Global Pediatric Medicine and Division of Critical Care, St Jude Children’s Research Hospital, Memphis, Tennessee	United States	1	(1) líderes de implementación (médicos y enfermeras responsables de la implementación local del Sistema de Alerta Temprana Pediátrica), (2) directores de hospital (clínicos o administradores con un rol de liderazgo en el hospital) o (3) involucrados indirectamente en la implementación del Sistema de Alerta Temprana Pediátrica	71	Centros de Oncología Pediátrica	1	México, El Salvador, Ecuador	Lima ciudad	1	0	1	2	2	2	0	2	2	2	2	2	2	2	2	2	0	2	2	2	2	2	2	37
3	Challenges to sustainability of pediatric early warning systems (PEWS) in low-resource hospitals in Latin America	10.3389/frhs.2022.1004805	2022	1	Frontiers in Health Services	0	20	Department of Global Pediatric Medicine, St. Jude Children's Research Hospital, Memphis, TN, United States	United States	1	médicos (45 %), enfermeros (45 %) y administradores (10 %)	71	Centros de Oncología Pediátrica	1	México, El Salvador, Ecuador	Lima ciudad	1	0	1	2	2	1	0	2	2	2	2	2	2	2	2	2	0	2	2	2	2	2	2	36
4	TERRITORIAL GOVERNANCE IN HEALTH IN PERU: CHALLENGES AND OPPORTUNITIES OF THE NATIONAL MULTISECTORAL POLICY 2025	https://tpmap.org/submission/index.php/tpm/article/view/684	2025	1	TPM - Testing, Psychometrics, Methodology in Applied Psychology	0	2	Universidad César Vallejo	Peru	0	9 directores regionales de salud	9	reunión	0	.	.	0	0	1	2	2	2	2	0	2	2	0	2	1	1	1	2	2	2	0	2	0	0	0	26
5	Community Health Agents Advancing Women’s Empowerment: A Qualitative Data Analysis	10.1007/s10900-022-01107-2	2022	1	Journal of Community Health	0	5	Department of Public Health, St. Catherine University, 2004 Randolph Ave, St. Paul, MN, 55104, USA	United States	1	53 mujeres que fueron agentes comunitarios de salud o lo siguen siendo	53	comunidad	0	.	Huancayo, Trujillo	1	0	2	2	2	2	2	0	1	0	2	2	1	2	1	2	0	2	2	2	2	2	2	33
6	Healthcare provider's perspectives on home blood pressure management in Peru and Cameroon: Findings from the BPMONITOR study	10.1016/j.pmedr.2023.102179	2023	1	Preventive Medicine Reports	0	10	Department of Medicine, University of California San Diego School of Medicine, United States	United States	1	médicos (p. ej., médicos de atención primaria ) como a personal no médico (p. ej., enfermeros/as), así como a profesionales de diferentes especialidades (p. ej., cardiólogos /as y geriatras).	12	hospital	1	Camerún	Lima ciudad	1	1	1	2	2	0	2	2	2	1	2	2	2	2	2	2	0	2	2	2	2	2	2	36
7	Experiences of caregivers of patients with noncancer diseases readmitted to an emergency department at the end of life	10.1186/s12904-024-01596-z	2024	1	BMC Palliative Care	0	4	Universidad Nacional Mayor de San Marcos, Lima, Peru	Peru	1	12 cuidadores de pacientes con enfermedades crónicas no oncológicas en fase terminal	12	hospital	0	.	Lima ciudad	1	1	1	2	2	2	2	2	2	2	2	2	2	2	2	2	2	2	2	2	2	2	2	41
8	Care for adolescents with drug-susceptible pulmonary tuberculosis in Lima, Peru: a qualitative assessment	10.1136/bmjopen-2024-090707	2025	1	BMJ Open	0	8	Global Health Initiative, Brown University, Providence, Rhode Island, USA	United States	1	34 adolescentes, 36 cuidadores y 15 profesionales de la salud (10 enfermeras y cinco técnicos de enfermería)	85	centros de salud	0	.	Lima ciudad	1	1	2	2	2	0	0	2	2	1	2	2	2	2	2	2	0	2	2	2	2	2	2	35							<
9	Patrones de conducta social de trabajadores informales durante eventos extremos: lecciones de la vida social durante la pandemia de covid-19 en Lima, Perú	10.18294/SC.2023.4494	2023	2	Salud Colectiva	0	2	Instituto de Analítica Social e Inteligencia Estratégica, Pontifica Universidad Católica del Perú, Lima, Perú	Peru	0	62 informantes claves del Emporio Comercial de Gamarra: a) confeccionista; b) comerciante de tienda; y c) vendedor/a ambulante	62	emporio comercial	0	.	Lima ciudad	1	0	1	2	2	2	0	0	2	0	2	0	0	2	2	2	0	2	2	1	0	2	2	26
10	Experiences of the Nursing Professionals Hospitalized by Covid-19 in Peru: Dawning Every Day Meant one More Chance to Live	10.1177/23779608231196844	2023	1	SAGE Open Nursing	0	3	Graduate School, Health Sciences Graduate Unit, Peruvian Union University, Lima, Peru	Peru	0	6 enfermeros	6	hospital	0	.	Lima ciudad	1	1	1	2	2	2	2	0	0	2	2	2	2	2	2	2	2	2	2	2	2	2	2	37
11	Medidas preventivas y costumbres en las familias no contagiadas por la COVID-19 durante el confinamiento	10.14198/cuid.2023.65.22	2023	2	Cultura de los cuidados	0	6	Universidad Católica Santo Toribio de Mogrovejo, Perú	Peru	0	13 madres de familia	13	comunidad	0	.	Lambayeque	1	1	1	2	1	2	0	0	2	2	2	2	2	2	2	2	2	2	2	1	0	2	2	33
12	El cuidado de Enfermería desde la percepción de las personas con VIH/sida	https://revenfermeria.sld.cu/index.php/enf/article/view/6085	2024	2	Revista Cubana de Enfermería	0	6	UniverSidad Católica “Santo Toribio de Mogrovejo”, Chiclayo, Peru	Peru	0	12 personas infectadas con VIH/SIDA	12	centro de salud	0	.	Lambayeque	1	1	1	2	2	2	0	0	1	2	2	2	2	2	2	2	2	2	2	2	2	2	0	34
13	Impacto psicológico y estrategias de afrontamiento en adultos peruanos durante la pandemia del Covid-19	https://ciberindex.com/index.php/ie/article/view/e13460	2022	2	Index de Enfermería	0	5	Universidad San Martín de Porres. Lima, Perú	Peru	0	adultos que no fueran personal de salud, policías, militares, psicólogos o personas que desempeñen una labor esencial de acuerdo con la disposición del gobierno peruano para el covid-19	10	comunidad	0	.	Lima, Loreto, La Libertad, Lambayeque, Piura	0	0	1	2	2	2	1	0	2	0	0	1	1	2	1	1	0	2	2	1	0	0	0	21
14	Towards culturally inclusive healthcare in Peru: Mapping epistemic concepts in contemporary Indigenous Amazonian medicine—Traditional healers’ perspectives	10.1371/journal.pgph.0003912	2025	1	PLOS Global Public Health	0	6	Institute of Anatomy, Faculty of Medicine, University of Zurich, Zurich, Switzerland	Suiza	1	curanderos	13	comunidad	0	no aplica	Loreto, Ucayali, San Martín	1	1	1	2	2	2	0	2	2	1	2	2	1	2	2	1	0	2	2	2	2	2	2	34
15	Challenges of design, implementation, acceptability, and potential for, biomedical technologies in the Peruvian Amazon	10.1186/s12939-022-01773-7	2022	1	International Journal for Equity in Health	0	9	School of Engineering, University of Guelph, 50 Stone Rd E, Guelph, ONN1G 2W1, Canada	Canada	1	investigadores de la salud que hubieran utilizado tecnologías biomédicas	13	comunidad	0	no aplica	Loreto, Ucayali, Madre de Dios, Junin, Cusco, San Martin	1	1	1	2	2	2	2	2	2	1	2	2	2	2	2	2	2	2	2	2	2	2	2	40
16	Gender and the environmental health agenda: A qualitative study of policy, academic, and advocacy perspectives in Peru	10.1016/j.joclim.2023.100217	2023	1	Journal of Climate Change and Health	0	4	Institute for Global Health, University College London, London, UK	United Kingdom	1	gerentes, coordinadores, jefes de unidad, directores o líderes de investigación en sectores de salud, género y medio ambiente	18	comunidad	0	no aplica	No reporta	1	1	2	2	2	2	2	0	2	1	2	2	2	2	2	2	0	2	2	2	2	2	2	37
17	Does the use of cysteine-rich whey protein supplements (Inmunocal®) improve the health well-being of COVID-19 patients? A qualitative study	10.29333/ejgm/12652	2023	1	Electronic Journal of General Medicine	0	4	South American Center for Research in Education and Public Health, Universidad Norbert Wiener, Lima, PERU	Peru	0	personas que tuvieron COVID-19 y consumieron Inmunocal®	4	comunidad	1	United States	No reporta	1	1	2	2	2	2	0	0	0	1	2	2	2	2	1	0	0	1	2	1	2	2	2	28
18	Calidad de vida laboral en practicantes universitarios de Psicología	10.26707/1984-7270/2024v25n0105	2024	2	Revista Brasileira de Orientação Profissional	0	4	Universidad San Ignacio de Loyola, Peru	Peru	0	practicantes universitarios de Psicología	16	clínicas, colegios	0	no aplica	Lima ciudad	0	0	1	2	2	2	2	0	2	1	0	2	2	2	2	2	0	2	2	1	2	0	0	29
19	Home care in people on hemodialysis emphasizing diet and vascular access	10.37551/S2254-28842025002	2025	5	Enfermería Nefrológica	0	6	Hospital Regional Lambayeque. Perú	Peru	0	personas que reciben tratamiento de hemodiálisis	12	clínica de hemodiálisis	0	no aplica	Lambayeque	1	1	1	2	2	2	1	0	1	2	2	2	2	2	2	2	1	2	2	1	0	2	2	33
20	Supporting Accessible Care for Pregnant Women Experiencing IPV in Peru: A Thematic Analysis of Barriers to and Facilitators of Women’s Help Seeking	10.1007/s10896-023-00526-6	2023	1	Journal of Family Violence	0	5	Department of Psychology, University of Notre Dame, 390 Corbett Family Hall, Notre Dame, IN, 46556, USA	United States	1	profesionales de la salud y mujeres embarazadas	25	comunidad	0	no aplica	Lima ciudad	1	0	2	2	2	2	0	2	1	1	2	2	2	2	2	2	0	2	2	2	2	2	2	36
21	“Pa'lante!” Perseverance, progress and mental health among venezuelan migrants in Peru: A qualitative study	10.1016/j.jmh.2025.100336	2025	1	Journal of Migration and Health	0	5	Universidad de Boston, Boston, MA, EE. UU.	United States	1	migrantes venezolanos, actores clave del sistema de salud mental peruanos	35	comunidad	0	no aplica	Lima ciudad	1	1	2	2	1	0	1	2	0	2	2	2	1	2	2	2	0	2	2	1	0	2	2	30
22	Cambios en el estilo de vida de mujeres mastectomizadas	https://dialnet.unirioja.es/servlet/articulo?codigo=9997711	2022	2	Revista Cubana de Enfermería	0	1	Universidad de Chiclayo. Chiclayo, Perú	Peru	0	mujeres mastectomizadas por cáncer de mama y familiares	12	hospital	0	no aplica	Lambayeque	1	0	1	2	1	2	2	0	2	2	2	2	1	2	0	1	2	2	2	1	2	2	0	31
23	Implementation and scalability of a digital intervention to reduce depressive symptoms in people with diabetes, hypertension or both in Brazil and Peru: a qualitative study of health system's stakeholders' perspectives	10.1007/s44192-022-00015-0	2022	1	Discover Mental Health	0	11	CRONICAS Center of Excellence in Chronic Diseases, Universidad Peruana Cayetano Heredia, Lima, Peru	Peru	1	Enfermeros, auxiliares de enfermería, médicos, administrativos, responsables de formulación de políticas	45	comunidad, hospital, centro de salud	1	Brasil	Lima ciudad	1	0	2	1	2	2	1	2	2	2	2	2	1	2	2	2	2	2	2	2	2	2	2	39
24	Percepción del profesional de enfermería sobre los efectos del cambio climático en la salud infantil	http://scielo.sld.cu/scielo.php?script=sci_arttext&pid=S0864-03192023000100051	2023	2	Revista Cubana de Enfermería	0	3	Universidad Católica “Santo Toribio de Mogrovejo”. Chiclayo, Perú	Peru	0	Enfermeras	12	centro de salud	0	no aplica	Lambayeque	1	1	1	2	1	2	0	0	2	2	2	2	2	2	2	1	2	2	2	1	2	2	0	32
25	Adolescent, caregiver and provider perspectives on tuberculosis treatment adherence: A qualitative study from Lima, Peru	10.1136/bmjopen-2022-069938	2023	1	BMJ Open	0	10	Department of Pediatrics, Division of Pediatric Infectious Diseases, Warren Alpert Medical School of Brown University, Providence, Rhode Island, USA	United States	1	Adolescentes con diagnóstico de TB pulmonar, cuidadores y profesionales de salud (enfermeros, técnicos de enfermería)	83	comunidad, centros de salud	0	no aplica	Lima ciudad	1	1	2	2	2	2	1	2	2	2	2	2	2	2	2	2	0	2	2	2	2	2	2	39
26	Justice implications of health and food security policies for Indigenous peoples facing COVID-19: a qualitative study and policy analysis in Peru	10.1093/heapol/czad051	2023	1	Health Policy and Planning	0	19	Universidad Peruana Cayetano Heredia, Av. Honorio Delgado 430, San Martín de Porres, Lima 15102, Perú.	Peru	1	funcionarios gubernamentales, líderes indígenas y miembros de la comunidad	18	comunidad	0	no aplica	Junín, Loreto	1	1	2	2	2	2	0	2	2	0	2	2	2	2	2	2	2	2	2	2	2	2	2	38
27	Experiences of psychosocial coping at international matches in professional volleyball players of the Peruvian national team	10.6018/cpd.512421	2023	2	Cuadernos de Psicologia del deporte	0	3	Universidad San Ignacio de Loyola, Carrera de Psicología, Lima, Perú	Peru	0	Jugadoras del equipo nacional de voleibol del Perú	12	comunidad	0	no aplica	No reporta	0	0	1	2	2	2	2	0	0	2	0	2	2	2	2	2	2	2	2	2	2	2	2	35
28	Representaciones sociales del desastre natural para las madres damnificadas de una comunidad urbano-marginal de Lima, Perú	http://scielo.sld.cu/scielo.php?script=sci_arttext&pid=S0864-03192023000100024	2023	2	Revista Cubana de Enfermería	0	5	Universidad Nacional Mayor de San Marcos. Lima, Perú.	Peru	1	madres damnificadas del fenómeno del Niño Costero	11	comunidad	0	no aplica	Lima ciudad	1	1	1	2	1	2	2	0	1	2	2	0	0	2	2	0	0	2	2	2	2	2	0	27
29	Significados y efectos del voluntariado en los Juegos Panamericanos y Parapanamericanos Lima 2019 y el Proyecto Especial Legado	10.18800/psico.202402.014	2024	2	Revista de Psicologia	1	4	Pontificia Universidad Católica del Perú	Peru	0	voluntarios de los Juegos Panamericanos y Parapanamericanosy del Proyecto Especial Legado (específicamente el proceso de vacunación contra la COVID 19)	13	comunidad	0	no aplica	Lima ciudad	0	0	1	1	2	2	0	0	1	1	0	1	1	2	2	2	0	2	2	1	1	0	0	22
30	Experiences of users and family members on the care received at community mental health centers in Lima and Callao during the COVID-19 pandemic	10.17843/rpmesp.2023.403.12717	2023	1,2	Revista Peruana de Medicina Experimental y Salud Pública	1	5	CRÓNICAS Centro de Excelencia en Enfermedades Crónicas, Universidad Peruana Cayetano Heredia, Lima, Perú	Peru	0	usuarios y familiares de centros de salud mental comunitarios	24	centro de salud mental comunitario	0	no aplica	Lima, Callao	1	1	1	2	2	2	2	2	2	1	2	2	2	2	2	2	2	2	2	2	2	2	2	40
31	Mujeres andinas: actitudes en el uso de plantas para el tratamiento de eventos ginecológicos	10.15649/cuidarte.2724	2023	2	Revista Cuidarte	0	2	Puesto de Salud de Hualgayoc	Peru	0	mujeres adultas	16	comunidad	0	no aplica	Cajamarca	1	1	1	2	2	2	2	0	1	1	2	2	1	2	2	2	2	2	2	2	2	2	2	36
32	Percepción de médicos especialistas sobre la usabilidad de una aplicación móvil de dengue en zonas rurales: un estudio cualitativo	10.15381/anales.v85i1.26175	2024	2	Anales de la Facultas de Medicina	1	8	Unidad de Telesalud, Facultad de Medicina, Universidad Nacional Mayor de San Marcos. Lima, Perú	Peru	0	médicos infectólogos	8	hospital	0	no aplica	Lima, Loreto, La Libertad, Junín, Piura	1	1	2	2	2	2	0	0	2	1	2	2	0	2	1	2	0	2	2	2	2	2	2	32
33	Participación de la familia en la estimulación psicomotriz de lactantes mayores en una zona urbano-marginal	10.14198/cuid.2022.62.15	2022	2	Cultura de los cuidados	0	6	Hospital Regional Docente Las Mercedes - Chiclayo, Perú	Peru	0	madres de familia	15	centro de salud	0	no aplica	Lambayeque	0	0	1	2	2	2	2	2	1	2	0	2	2	2	1	2	2	2	2	2	0	2	2	35
34	Exploración cualitativa de la experiencia de flow en bailarinas de ballet que lo practican como hobby	10.5093/rpadef2023a1	2023	2	Revista de Psicología Aplicada al Deporte y al Ejercicio Físico	0	1	Universidad Peruana de Ciencias Aplicadas, Peru	Peru	0	bailarinas de ballet	10	academia de ballet	0	no aplica	Lima ciudad	0	0	2	2	2	2	2	2	2	2	0	2	2	2	0	2	0	2	2	2	2	0	0	32
35	Recall, understanding, use, and impact of front-of-package warning labels on ultra-processed foods: A qualitative study with mothers of preschool children in Peru	10.1371/journal.pgph.0003938	2024	1	PLOS Global Public Health	0	7	CRÓNICAS Centro de Excelencia en Enfermedades Crónicas, Universidad Peruana Cayetano Heredia, Lima, Perú	Peru	1	madres de familia	98	comunidad	0	no aplica	Lima, Piura, Ayacucho, San Martín	1	1	2	2	2	2	0	2	2	1	2	2	1	2	2	2	0	2	2	2	2	2	2	36
36	Post-pandemic prevention strategies for burnout syndrome in Peruvian university teachers	10.56294/SALUDCYT2023572	2023	1	Salud, Ciencia y Tecnología	0	5	Universidad César Vallejo. Lima, Perú	Peru	0	profesores universitarios	9	universidades	0	no aplica	No reporta	0	0	1	1	1	2	2	0	0	0	0	0	0	0	0	0	0	2	0	1	0	2	2	14
37	Dominios operativos del envejecimiento saludable: una descripción cualitativa en personas adultas mayores de Perú	10.1016/j.regg.2024.101485	2024	1,2	Revista Española de Geriatría y Gerontología	0	4	Dirección de investigación, Universidad Tecnológica del Perú, Lima, Perú	Peru	0	adultos mayores	26	ciam	0	no aplica	Lima ciudad	1	1	2	2	2	2	2	2	1	1	2	2	1	2	2	2	0	2	2	2	2	2	2	37
38	Gestión organizacional de la atención primaria en el sistema regional de salud en Puno, Perú	10.15446/rsap.V24n4.101006	2022	2	Revista de Salud Pública	0	5	Universidad Nacional del Altiplano. Puno, Perú	Peru	0	director de la DIRESA , directores ejecutivos de redes de salud y hospitales, jefes de centros de salud	16	instituciones en salud (DIRESA, hospitales y centros de salud)	0	no aplica	Puno	0	0	1	2	1	2	2	0	2	1	0	1	1	1	0	2	0	2	2	1	0	2	0	23
39	Percepción del enfermero peruano en el cuidado del paciente con Covid-19	10.18471/RBE.V37.52052	2023	5	Revista Baiana de Enfermagem	0	8	Universidade de São Paulo, São Paulo, SP, Brasil	Brasil	1	enfermeros	47	hospital	0	no aplica	Lima, La Libertad	1	1	1	2	1	2	0	2	2	1	2	2	2	2	1	2	0	2	2	2	2	2	2	34
40	Fostering leadership and gender equality in climate action among underserved, rural and Indigenous women: a qualitative exploration of opportunities and limitations in Peru	10.1016/j.lana.2025.101109	2025	1	The Lancet Regional Health - Americas	0	7	Centre on Climate Change & Planetary Health, London School of Hygiene and Tropical Medicine, London, United Kingdom	United Kingdom	1	mujeres informantes clave de la comunidad (indígenas)	48	comunidad	0	no aplica	Piura, Puno, Ucayali, Ayacucho	1	1	2	2	2	2	2	2	2	2	2	2	2	2	2	2	0	2	2	2	2	2	2	40
41	Patient and provider perceptions of a community‐based accompaniment intervention for adolescents transitioning to adult HIV care in urban Peru: a qualitative analysis	10.1002/jia2.26019	2022	1	Journal of the International AIDS Society	0	15	School of Social Work, College of Behavioral and Community Sciences, University of South Florida, Tampa, Florida, USA	United States	1	jóvenes con infección por VIH	26	hospital	0	no aplica	Lima ciudad	1	0	2	2	2	2	0	2	2	1	2	2	2	2	2	1	0	2	2	2	2	2	2	36
42	DESAFÍOS ÉTICO-LEGALES EN EL CUIDADO AL PACIENTE EN EL SERVICIO DE URGENCIA: PERSPECTIVA DE LAS ENFERMERAS	10.29393/CE28-7DEZR30007	2022	2	Ciencia y Enfermeria	0	3	Escuela de Enfermería, Universidad Católica Santo Toribio de Mogrovejo, Chiclayo, Perú.	Peru	0	enfermeros	12	hospital	0	no aplica	Lambayeque	1	1	1	2	1	2	0	0	1	2	2	2	2	2	2	2	2	2	2	2	1	2	2	34
43	The subjective well-being in Peruvian adolescence: Identifying domains and evaluations in a non-WEIRD context	10.1111/jora.12909	2024	1	Journal of Research on Adolescence	0	3	Departamento de Psicología, Pontificia Universidad Católica del Perú, Lima, Peru	Peru	0	adolescentes	32	colegios	0	no aplica	Lima, Cusco, San Martín	0	0	1	2	2	2	0	2	2	0	0	2	1	2	2	2	0	2	2	2	0	0	2	28
44	Comunicación interna entre enfermeras de un hospital de Lima Metropolitana que realizan teletrabajo en el contexto de pandemia	https://acimed.sld.cu/index.php/acimed/article/view/2645	2025	2	Revista Cubana de Informacion en Ciencias de la Salud	0	5	Universidad San Ignacio de Loyola. Lima, Perú	Peru	0	enfermeros	15	hospital	0	no aplica	Lima ciudad	1	1	1	2	1	2	2	0	1	1	2	2	2	2	2	2	0	2	2	1	2	2	0	31
45	Experiencias de las enfermeras no infectadas con COVID-19 que trabajaron durante el confinamiento	https://revenfermeria.sld.cu/index.php/enf/article/view/5853	2023	2	Revista Cubana de Enfermería	0	6	Universidad Católica “Santo Toribio de Mogrovejo”.Chiclayo, Perú	Peru	0	enfermeros	15	hospital	0	no aplica	Lambayeque	1	1	1	2	2	2	0	0	2	2	2	1	2	2	2	2	2	2	2	1	2	2	0	33
46	Professors’ motivational styles, future orientation, and engagement: A qualitative study in professor–student dyads in the school of music	10.1177/03057356221135348	2022	1	Psychology of Music	0	4	Department of Psychology, Pontifical Catholic University of Peru, Lima, Peru	Peru	0	estudiantes y profesores de una escuela de música de una universidad privada	14	escuela de música de una universidad privada	0	no aplica	Lima ciudad	1	0	2	2	2	2	0	0	1	1	2	2	2	2	2	2	0	2	2	1	0	2	2	31
47	Caregivers' Perceptions and Practices Regarding Responsive Caregiving and Early Learning in Cajamarca, Andean Peru: A Qualitative Study	10.1002/icd.70036	2025	1	Infant and Child Development	0	13	Swiss Tropical and Public Health Institute, Allschwil, Switzerland	Suiza	1	Cuidadores (Madres, padres, abuelas, tia que cuidan a un menor de 5 años)	25	comunidad	0	no aplica	Cajamarca	1	1	2	2	2	2	0	2	2	2	2	2	2	2	2	2	2	2	2	2	2	2	2	40
48	Perception of the maternal self-efficacy in adolescent first-time mothers in the Peruvian Amazon	https://revistas.pucp.edu.pe/index.php/psicologia/article/view/31617/27726	2025	2	Revista de Psicología	1	3	Universidad San Ignacio de Loyola	Peru	0	Adolescents mothers from 14-19 years of the distric of Mazamari in the Peruvian Amazon	14	Community in the district of Mazamari	0	NA	Junin, Satippo	1	0	0	2	2	2	2	0	2	2	1	2	2	2	2	2	2	2	2	2	2	0	0	33
49	Feelings of nursing professionals regarding COVID-19	https://revenfermeria.sld.cu/index.php/enf/article/view/5094/0	2022	2	Revista Cubana de Enfermería	0	6	Universidad Nacional Toribio Rodríguez de Mendoza de Amazonas, Amazonas, Perú	Peru	0	Profesionales de enfermería que laboran en área COVID en los hospitales de las Región Amazonas – Perú	15	Hospitals (COVID areas) — Hospital Regional Virgen de Fátima (Chachapoyas), Hospital de Apoyo I Santiago Apóstol (Utcubamba), Hospital Gustavo Lanatta Luján (Bagua) Videollamada por WhatsApp y Google Meet	0	NA	Chachapoyas, Utcumbamba, Bagua, Amazonas, Peru	0	0	1	2	2	2	2	0	2	2	1	2	2	2	2	2	0	2	2	2	2	2	0	34
50	Motivation in virtual classrooms during COVID-19: experiences of nursing students	https://doi.org/10.56294/saludcyt2023442	2023	2	Salud, Ciencia y Tecnología	0	4	Universidad Cesar Vallejo. Lima, Perú.	Peru	0	Nursing students from Peruvian universities (ages 18–21, fully remote study during COVID-19)	10	Virtual university classroom (online interview via Zoom), no se especifica si fue desde sus casas o universidad	0	NA	No especifica	0	0	1	2	2	2	2	0	1	2	1	2	2	2	1	2	0	2	0	1	0	2	2	29
51	Role of strategies used by young people for dealing with emotional distress: a qualitative study in deprived urban neighborhoods in Latin America	https://pubmed.ncbi.nlm.nih.gov/39976656/	2025	1	Discover Mental Health	0	13	Department of Clinical Epidemiology and Biostatistics, Pontificia Universidad Javeriana, Bogotá, Colombia	Colombia	1	Youth aged 15–24 from urban deprived neighborhoods (Bogotá, Buenos Aires, Lima)	112	Community-based (neighborhoods in Bogotá, Buenos Aires, Lima) Remoto por videoconferencia " remotely, using platforms for virtual meetings such as Microsoft Teams, Zoom, or Google Meet."	1	Colombia and Argentina	Lima	1	1	2	2	2	2	2	2	2	2	2	2	2	2	2	2	2	2	2	2	2	2	2	42
52	‘I want to be a different kind of father’: a qualitative analysis of adolescent fatherhood in Perú	https://pubmed.ncbi.nlm.nih.gov/39301686/	2025	1	Culture, Health & Sexuality	0	10	Asociación Civil Proyectos en Salud (AC PROESA), Lima, Peru	Peru	1	Adolescent fathers (ages 16–30), mothers (14–19), and caregivers recruited from INMP, Lima	25	Instituto Nacional Materno Perinatal (INMP), Lima, Peru	0	NA	Lima	1	1	2	2	2	2	2	2	2	1	2	2	2	2	2	2	2	2	2	2	2	2	2	41
53	Nurse-Patient Interaction in View of a Successful Surgical Process	http://scielo.sld.cu/scielo.php?script=sci_arttext&pid=S0864-03192022000200009&lng=en	2022	2	Revista Cubana de Enfermería	0	4	Universidad Católica "Santo Toribio de Mogrovejo", Chiclayo, Peru	Peru	0	Enfermeras con experiencia en atención a pacientes en el periodo preoperatorio	20	Hospital Provincial Docente Belén de Lambayeque en Perú	0	NA	Lambayeque	1	1	0	2	2	2	2	0	2	2	2	2	2	0	2	2	2	2	2	2	2	2	0	34
54	Perceptions of primary care services among Afro-Peruvians in Lima, Peru	https://pubmed.ncbi.nlm.nih.gov/39885698/	2024	1	Primary Health Care Research & Development	0	5	Universidad Científica del Sur, Lima, Peru	Peru	0	Afro-Peruvian adults from six Peruvian cities	19	Public primary-care services in Lima (MINSA/SIS and EsSalud users; some private/municipal for comparison) and also telephone based	0	NA	Lima metropolitan	1	1	1	2	2	2	2	2	2	2	2	2	2	2	2	2	2	2	2	2	2	2	2	41
55	Subjective experiences about virtual classes in Peruvian university students in times of COVID 19	https://revistas.ucv.edu.pe/index.php/psiquemag/article/view/2116/1828	2022	2	PsiqueMag: Revista Científica Digital de Psicología (Universidad César Vallejo)	1	14	Universidad César Vallejo (UCV), Peru	Peru	0	Peruvian university students experiencing virtual classes during COVID-19 (Lima/Callao districts)	13	Remoto: "vía la plataforma Zoom, meet y llamadas telefónicas."	0	NA	Lima Metropolitana	0	0	1	0	2	2	2	0	2	1	1	1	2	2	1	1	0	2	2	2	0	2	2	28
56	Healthcare professionals’ perceptions of childhood obesity in Iquitos, Peru: a qualitative study	https://bmchealthservres.biomedcentral.com/articles/10.1186/s12913-022-07519-z	2022	1	BMC Health Services Research	0	7	College of Medical and Dental Sciences, University of Birmingham, Birmingham, UK	United Kingdom	1	Healthcare professionals (HCPs) with child healthcare experience in Iquitos	21	Two primary health-care centres in Iquitos	0	NA	Iquitos, Loreto	1	0	2	2	2	2	2	2	2	2	2	2	2	2	2	2	2	2	2	2	2	2	2	42
57	Acceptability of venue-based HIV testing and prevention interventions for men who have sex with transgender women and transgender women in Lima, Perú: a formative, qualitative study	https://pubmed.ncbi.nlm.nih.gov/38579280/	2024	1	HIV Research and Clinical Practice	0	8	Vaccine and Infectious Disease Division, Fred Hutchinson Cancer Center, Seattle, WA, United States	United States	1	men who have sex with transgender women and transgender women who attend social venues in Lima, Perú	26	Social venues in Lima	0	NA	Lima Metropolitana	1	1	2	2	2	2	2	0	2	2	2	2	2	2	2	2	2	2	2	2	2	2	2	40
58	Looking at maternal health of Asháninka communities from the conceptual framework of the accessibility of care	https://pubmed.ncbi.nlm.nih.gov/37580769/	2023	1	International Journal for Equity in Health	0	5	Universidad Peruana Cayetano Heredia-Perú, Av. Honorio Delgado 430, San Martín de Porres,, 15102, Peru	Peru	1	women of the Asháninka community of Peru (between 2016 and 2018)	60	Asháninka communities from Tambo River	0	NA	Satipo, Junin	1	1	1	2	2	2	2	2	2	2	2	2	2	2	2	2	2	2	2	2	0	2	2	39
59	‘I want to be a different kind of father’: a qualitative analysis of adolescent fatherhood in Perú	https://revmedmilitar.sld.cu/index.php/mil/article/view/56116	2024	2	Revista Cubana Médica Militar	0	5	Universidad César Vallejo. Trujillo,Perú	Peru	0	Madres de infantes encarceladas en Perú	29	Cárceles peruanas que albergan a madres con bebés	0	NA	No se refiere, solo dice "Perú"	0	0	0	2	2	2	2	0	1	1	1	1	0	1	1	2	0	2	0	2	0	2	1	23
60	Manifestations of Intergenerational Trauma During the Perinatal Period Among Adolescent Mothers in Lima, Peru: A Qualitative Analysis	https://pubmed.ncbi.nlm.nih.gov/36776635/	2022	1	Journal of Child & Adolescent Trauma	0	7	The Chester M. Pierce, Division of Global Psychiatry, Massachusetts General Hospital, Boston, 02114, United States	United States	1	Adolescents mothers in Lima, other caregivers	43	Recruitment from the Instituto Nacional Materno Perinatal (INMP)	0	NA	Lima Metropolitana	1	0	2	2	2	2	2	1	2	1	2	2	2	2	2	2	2	2	2	2	2	2	2	40
61	A qualitative analysis of adolescent motherhood within the broader family context in Peru	https://pubmed.ncbi.nlm.nih.gov/38523658/	2024	1	Family Relations	0	8	Chester M. Pierce Division of Global Psychiatry	United States	1	Adolescent mothers (14–19), other caregivers (fathers & grandparents), and clinicians in Lima	43	Instituto Nacional Materno Perinatal (INMP), and the fourth focus group was conducted with clinicians from Taller de Niños (TANI)	0	NA	Lima Metropolitana	1	0	2	2	2	2	1	2	2	1	2	2	2	2	2	2	2	2	2	2	2	2	2	40
62	Experiences of nursing students and professors on teaching and learning about gender-based violence in Lima (Peru): a qualitative study	https://bmcnurs.biomedcentral.com/articles/10.1186/s12912-025-03294-4	2025	1	BMC Nursing	0	6	Nursing Department, Faculty of Medicine, Universitat Autònoma de Barcelona (UAB) Universidad Maria Auxiliadora, Lima, Peru	Spain, Peru	1	Nursing students and faculty at a private university in Lima, Peru	17	University facilities or videoconference in Lima	0	NA	Lima Metropolitana	1	1	2	2	2	2	2	2	2	2	2	2	2	1	2	2	2	2	2	2	2	2	2	41
63	Virtue Ethics in the care of COVID-19 patients in public hospitals in Lima, Peru	https://www.scielo.cl/scielo.php?script=sci_arttext&pid=S0717-95532023000100218&lng=en	2023	2	Ciencia y Enfermeria	0	6	Universidad Católica Santo Toribio de Mogrovejo-Chiclayo, Perú	Peru	0	Enfermeras que atendieron pacientes COVID-19 y pacientes dados de alta en hospitales públicos de Lima	27	Hospitales públicos de Lima, áreas COVID-19 y centros de aislamiento temporal	0	NA	Lima Metropolitana	1	1	0	2	2	2	2	2	1	2	2	2	2	1	2	2	2	2	2	2	2	2	2	38
64	Cross-cultural learning during an international exchange program in medical education: a qualitative study	https://link.springer.com/article/10.1186/s12909-025-07763-x?utm_source=getftr&utm_medium=getftr&utm_campaign=getftr_pilot&getft_integrator=scopus	2025	1	BMC Medical Education	0	9	Department of Neurology, University of Rochester School of Medicine and Dentistry, 4901 Lac De Ville Boulevard, Building D, Suite 120, Rochester, 14618, NY, United States	USA	1	Exchange students trainees who completed an international elective as part of the NeuroPro.	12	Hospital en USA y luego hasta 2 meses despues enviaron textos al regresar de la rotación en usa	1	USA	Arequipa, Lima	1	1	2	2	2	2	2	2	2	2	2	2	2	1	2	2	2	2	2	2	2	2	2	41
65	Creation and implementation of the SIENMECRO Chronic Patient Drug Delivery System: qualitative study	http://www.scielo.org.pe/scielo.php?script=sci_arttext&pid=S1025-55832023000100070&lng=en	2023	2	Anales de la Facultad de Medicina (UNMSM)	1	2	Universidad Peruana Cayetano Heredia, Lima, Peru	Peru	0	funcionarios y colaboradores involucrados desde la elaboración de la propuesta del Sistema de Entrega de Medicamentos a Pacientes Crónicos (SIENMECRO)	NR	sede central del Ministerio de Salud y de las DIRIS, involucrados desde la elaborción de la propuesta del SIENMECRO	0	NA	Lima Metropolitana	1	1	1	2	1	2	2	1	2	2	2	1	2	1	1	0	0	2	2	2	2	2	2	32
66	Governance and Strategic Planning of ICT Projects for Public Safety in Lima	https://tpmap.org/submission/index.php/tpm/article/view/685/556	2025	1	TPM (Technology, Project & Management) Testing, Psychometrics, Methodology in Applied Psychology	0	5	Universidad César Vallejo (Perú)	Peru	0	Expertos clave con experiencia en gestión de proyectos TIC en entidades públicas	10	Gestión de proyectos TIC para seguridad ciudadana en Lima (entidades públicas; control con SIGA/SIAF)	0	NA	Lima Metropolitana	0	0	0	2	2	2	2	0	1	2	1	2	2	1	2	2	2	2	0	2	1	0	0	28
67	Living Experiences of Nurses with COVID-19 and Isolated in the Family Environment	http://scielo.sld.cu/scielo.php?script=sci_arttext&pid=S0864-03192024000100016&lng=en	2024	2	Revista Cubana de Enfermería	0	6	Universidad Nacional del Callao. Perú	Peru	0	Enfermeras que contrajeron COVID-19 y realizaron aislamiento domiciliario; laboraban en hospitales de Lima-Perú	13	Entrevistas virtuales (Google Meet/Zoom) durante el aislamiento en domicilio; participantes de hospitales peruanos	0	NA	Lima	0	0	1	2	2	2	2	0	1	2	1	2	2	1	2	2	0	2	2	2	2	2	0	32
68	Experiences of psychosocial coping in the context of compulsory social isolation, in family heads of Metropolitan Lima	https://rua.ua.es/entities/publication/b6bf5d0a-7c3b-4dc2-885a-c74451a881ba	2022	2	Cultura de los Cuidados	0	6	Universidad San Ignacio de Loyola (Perú)	Peru	0	Jefes y jefas de familia de Lima Metropolitana	17	De Lima Metropolitana	0	NA	Lima	0	0	1	2	2	2	2	0	1	2	1	2	2	2	2	2	2	2	2	2	2	0	0	33
69	Physiotherapists’ experiences of clinical practice: A Phenomenological Study	https://sct.ageditor.ar/index.php/sct/article/view/247/1426	2023	2	Salud, Ciencia y Tecnología	0	3	Universidad César Vallejo, Lima, Perú	Peru	0	Fisioterapeutas docentes con amplia experiencia en docencia clínica.	5	Institución de salud privada que funciona como sede docente para universidades públicas y privadas	0	NA	Lima Metropolitana	0	0	2	2	2	2	2	0	1	0	1	2	2	2	2	2	0	2	2	2	0	2	2	32
70	Intricate construction of professional identity and power relations: perceptions in university Physical Education teachers	https://www.researchgate.net/publication/380552733_Intrincada_construccion_de_identidad_profesional_y_relaciones_de_poder_percepciones_en_docentes_universitarios_de_Educacion_Fisica_Intricate_construction_of_professional_identity_and_power_relations_p	2024	2	Retos	0	8	Universidad Nacional del Altiplano (Perú)	Peru	0	Docentes universitarios de Educación Física (UNA Puno)	15	Escuela Profesional de Educación Física, Facultad Ciencias de la Educación, Universidad Nacional del Altiplano Puno-Perú	0	NA	Puno	0	0	1	2	2	2	2	0	1	2	1	1	0	1	2	2	0	2	2	2	0	0	1	26
71	Physical education teaching role in new training contexts: perceptions of master's students in sports sciences	https://www.bing.com/ck/a?!&&p=57db81e8ef6440aea73910a8dbed3b88a881691139a392987d3ebc0baa277375JmltdHM9MTc2MjkwNTYwMA&ptn=3&ver=2&hsh=4&fclid=2a8a3b75-f63e-6f29-38cb-2fecf7d36e36&psq=Ense%c3%b1anza+de+la+Educaci%c3%b3n+F%c3%adsica+desde+la+perspectiva+territorial+y+encuentro+con+el+estudiante%3a+percepciones+de+masterandos+en+ciencias+del+deporte&u=a1aHR0cHM6Ly9kaWFsbmV0LnVuaXJpb2phLmVzL2Rlc2Nhcm…	2025	2	Retos	0	7	Universidad Nacional del Altiplano (Perú)	Peru	0	Docentes de Educación Física cursando Maestría en Ciencias del Deporte (UNA-Puno)	14	Ciencias del Deporte en la Escuela de Posgrado de la Universidad Nacional del Altiplano de Puno Perú	0	NA	Puno	0	0	1	2	2	2	1	0	1	1	1	1	1	1	2	2	2	2	2	2	0	0	0	26
72	Immersive technologies and attention to territorial diversity in Physical Education	https://dialnet.unirioja.es/servlet/articulo?codigo=9333701	2024	2	Retos	0	4	Universidad Nacional del Altiplano (Perú)	Peru	0	Docentes y estudiantes de Educación Física de la UNA Puno	12	Ciencias del Deporte en la Escuela de Posgrado de la Universidad Nacional del Altiplano de Puno, Perú	0	NA	Puno	0	0	0	2	2	2	1	0	1	1	1	1	1	1	2	2	2	2	2	2	0	0	0	25
73	Competences and the role of physical education teachers in new learning contexts	https://revistaretos.org/index.php/retos/article/view/112200	2025	2	Retos	0	4	Universidad Nacional del Altiplano (Perú)	Peru	0	Docentes y estudiantes de Educación Física de la UNA Puno	14	Ciencias del Deporte en la Escuela de Posgrado de la Universidad Nacional del Altiplano de Puno, Perú	0	NA	Puno	0	0	0	2	1	2	1	0	1	1	1	1	1	1	2	2	2	2	2	1	0	0	0	23
74	Social Representations of Loneliness in People Aged at Least Seventy Years Old	https://www.scielo.br/j/tce/a/ZMLgmW8WcMk9YSsnGsS8cwz/?format=pdf&lang=en	2024	2025-02-01	Texto & Contexto Enfermagem	0	3	Universidad Católica Santo Toribio de Mogrovejo. Chiclayo, Lambayeque, Perú	Peru	1	Older adults (≥70 years old), beneficiaries of Pensión 65	32	Lambayeque (home setting and part of Pensión 65 programme)	0	NA	Lambayeque	1	1	1	2	2	2	2	0	1	2	2	2	2	2	2	2	2	1	2	2	2	2	0	35
75	Narratives of the convalescent plasma donor in a Peruvian social security hospital.: Motivations, fears, expectations and experiences	http://www.scielo.org.pe/pdf/rcmhnaaa/v15n4/2227-4731-rcmhnaaa-15-04-e1689.pdf	2022	2	Revista del cuerpo médico Hospital Nacional Almanzor Aguinaga Asenjo	1	12	Instituto de Evaluación de Tecnologías en Salud e Investigación (IETSI), EsSalud, Lima-Perú	Peru	0	Donantes de plasma convealeciente	11	Hospital de la seguridad social (EsSalud) – hospital nacional de EsSalud (Rebagliati / HNAAA)	0	NA	Lima Metropolitana	1	0	2	2	2	2	2	2	2	1	2	2	2	1	2	1	2	2	2	2	2	2	2	39
76	Paper promises: Peruvian frontline health workers’ perspectives on mental health policies during COVID-19	https://pmc.ncbi.nlm.nih.gov/articles/PMC10666939/	2023	1	Health Policy and Planning	0	9	Instituto Peruano de Orientación Psicológica, 208 Manuel Corpancho Av, Lima, 15046, Peru	Perú	1	Peruvian frontline health workers during COVID-19	20	Community Mental Health Centres	0	NA	Lima	1	1	1	2	2	2	2	2	2	2	2	1	2	2	2	2	1	2	2	2	2	2	2	39
77	Home Care for People With Oxygen Therapy for COVID-19 According to the Experience of the Family Caregiver	https://dialnet.unirioja.es/servlet/articulo?codigo=9748319	2024	2	Cultura de los Cuidados	0	6	Universidad Católica Santo Toribio de Mogrovejo, Chiclayo, Perú	Peru	0	Familiares cuidadores de personas con COVID-19 que recibieron oxigenoterapia en casa	15	Domicilios de familias en Lambayeque	0	NA	Lambayeque	1	1	1	2	2	2	1	0	2	2	2	2	2	2	2	2	2	2	2	2	1	2	2	37
78	Humanized Care in Nursing Practice: A Phenomenological Study of Professional Experiences in a Public Hospital	https://pubmed.ncbi.nlm.nih.gov/40869809/	2025	1	International Journal of Environmental Research and Public Health (IJERPH)	0	5	Grupo de Innovación Humanizadora, Universidad César Vallejo, Av. Alfredo Mendiola, Lima, 15311, Peru	Peru	0	Nursing professionals working in a public hospital in Peru	9	Public hospital (institutional clinical setting)	0	NA	Lima Metropolitana	1	1	2	2	2	2	2	2	0	2	2	2	2	2	2	2	2	2	1	2	2	2	2	39
79	The dynamics of the illegal firearms trade in Lima, Peru	http://www.scielo.org.co/pdf/crim/v66n1/1794-3108-crim-66-01-11.pdf	2024	2	Revista Criminalidad	0	2	Escuela de Posgrado de la Policía Nacional del Perú	Peru	0	Funcionarios de instituciones relacionadas al uso de armas en Lima, Peru (Policía Nacional del Perú (PNP), Departamento de Análisis Criminal de la Dirección de Inteligencia de la PNP (DIRIN de la PNP), Departamento de Investigación de Tráfico Ilícito de Armas (Depitiame) de la Dirincri, y de la Superintendencia Nacional de Control de Servicios de Seguridad, Armas, Municiones y Explosivos de Uso C…	20	Instituciones (PNP/DIRIN / SUCAMEC)	0	NA	Lima Metropolitana	0	0	1	2	2	1	2	0	1	2	1	2	1	1	2	1	0	1	2	2	0	2	0	26
80	Nutritional interventions of the social company Muna&Co	https://dialnet.unirioja.es/servlet/articulo?codigo=8517218	2022	2	Revista Española de Nutrición Comunitaria (RENC)	0	1	Universidad Nacional Mayor de San Marcos (UNMSM), Lima, Perú	Peru	0	Nutricionistas de la empresa social Muna&Co	3	Empresa social de Muna&Co	0	NA	La empresa y trabajadores son Perú, pero no se especifica explicitamente en el documento.	0	0	0	2	1	1	1	0	1	0	0	1	0	1	0	0	0	2	0	1	0	0	0	11
81	Perception of risk of contagion of COVID-19 in health personnel	http://www.scielo.org.pe/scielo.php?script=sci_arttext&pid=S0254-92472024000100240&lng=en	2024	2	Revista de Psicología	1	5	Universidad San Ignacio de Loyola, Peru	Peru	0	Personal de salud de primera línea (médicos y enfermeras)	15	Hospitales de Lima y Callao - Remoto	0	NA	Lima Metropolitana, Callao	1	1	1	2	2	2	1	0	0	2	2	2	2	2	2	2	2	2	2	2	2	0	0	32
82	Defining nursing entrepreneurship from the point of view of future professionals: A qualitative study	https://pubmed.ncbi.nlm.nih.gov/39332112/	2025	1	Nurse Education Today	0	5	Nursing Department, University of Valencia (Spain)	Spain	1	First- and second-year nursing students from 4 universities in Spain, Peru, and Colombia	160	University	1	Spain, Colombia	NA	1	1	2	2	2	2	1	2	2	2	2	2	2	2	2	2	2	2	2	2	2	2	2	41
83	Women’s perspectives on the acceptability and feasibility of an HPV screen-and-treat approach to cervical cancer prevention in Iquitos, Peru: a qualitative study	https://pubmed.ncbi.nlm.nih.gov/36217187/	2022	1	BMC Women’s Health	0	34	Tulane University School of Public Health	United States	1	HPV-positive women (ages 30–49) receiving TVT-TA treatment	47	Primary-level health centers in Iquitos, Peru (Loreto region)	0	NA	Loreto, Iquitos	1	1	2	2	2	2	1	2	2	2	2	2	2	1	2	2	2	2	2	2	2	2	2	40
84	“Day or night, no matter what, I will go”: Women’s perspectives on challenges with follow-up care after cervical cancer screening in Iquitos, Peru: a qualitative study	https://pubmed.ncbi.nlm.nih.gov/37259075/	2023	1	BMC Women’s Health	0	36	Tulane University School of Public Health and Tropical Medicine	United States	1	Women with abnormal cervical cancer screening result who lacked documented follow-up	20	Public primary health centers and two hospitals, Micro-Red Iquitos Sur, casas de las participantes (Loreto, Peru)	0	NA	Loreto, Iquitos	1	1	2	2	2	2	2	2	2	2	2	2	1	1	2	2	2	2	2	2	2	2	2	40
85	The End of Life Accompanied by COVID-19: A Qualitative Study on Changes in Behavior and Stigmatization of the Grieving Families in Peru (Part II)	https://pubmed.ncbi.nlm.nih.gov/37934453/	2022	1	OMEGA – Journal of Death and Dying	0	5	School of Medicine, Faculties of Health Science, Universidad Norbert Wiener, Lima, Peru	Peru	0	Adult relatives who lost a family member to COVID-19	15	Online interviews; participants from various regions in Peru	0	NA	Multiregional	1	1	2	2	2	2	1	0	1	2	2	2	2	2	2	2	2	2	2	2	0	2	2	36
86	The End of Life Accompanied by COVID-19: A Qualitative Study on Grief During the First OutBreak In Peru (Part I)	https://pmc.ncbi.nlm.nih.gov/articles/PMC9561526/	2023	1	OMEGA – Journal of Death and Dying	0	6	Digital Transformation Center, Universidad Norbert Wiener, Lima, Peru School of Biomedical Engineering, Faculty of Engineering, Universidad Tecnológica Del Perú, Lima, Peru	Peru	0	Adults who lost a family member to COVID-19 during the first wave	15	Online semi-structured interviews (Google Meet, WhatsApp); Peruvian households	0	NA	Multiregional	1	1	2	2	2	2	1	0	1	2	2	2	2	2	2	2	2	2	2	2	2	2	2	38
87	Home Care for Hospitalized Children with Acute Respiratory Infections from a Cultural Approach	https://dialnet.unirioja.es/servlet/articulo?codigo=9748324	2024	2	Cultura de los Cuidados	0	6	Universidad Universidad Católica Santo Toribio de Mogrovejo, Chiclayo, Perú	Peru	0	Madres de niños menores de 5 años hospitalizados con IRA	12	Hospital público del MINSA (área de Pediatría) – llamadas telefónicas (COVID-19)	0	NA	Lambayeque, Cajamarca y Amazonas	1	1	2	2	2	2	1	0	2	2	2	2	2	1	2	2	2	2	2	2	0	2	2	36
88	Experiences of the Health Team in the Application of Skin-To-Skin Contact	http://scielo.sld.cu/scielo.php?script=sci_arttext&pid=S0034-75312024000100002&lng=en	2024	2	Revista Cubana de Pediatría	0	4	Universidad Católica Santo Toribio de Mogrovejo. Chiclayo, Perú.	Peru	0	Integrantes del equipo de salud (médicos, enfermeras, obstetrices, técnicos) encargados de brindar la atención inmediata al Recién Nacido (RN) en el centro materno infantil.	10	Centro de Salud Toribia Castro Chirinos, ubicado en Lambayeque, Perú	0	NA	Lambayeque	1	1	1	2	2	2	1	0	1	2	2	2	2	1	2	2	2	2	2	2	2	2	0	34
89	Social, economic, and physical side effects impact PrEP uptake and persistence among transgender women in Peru	https://pubmed.ncbi.nlm.nih.gov/39054504/	2024	1	BMC Public Health	0	7	Department of Epidemiology, Dalla Lana School of Public Health, University of Toronto, Health Sciences Building 155 College Street, Toronto, ON MST 3M7, Canada	Canada	1	Adult transgender women in Lima, Peru	34	Community setting as part of an end-of-project evaluation for TransPrEP, in Lima, Peru	0	NA	Lima Metropolitana	1	1	0	2	2	2	1	2	1	2	2	2	2	2	2	2	2	2	2	2	2	2	2	38
90	Decision-Making at the Intersection of Risk and Pleasure: A Qualitative Inquiry with Trans Women Engaged in Sex Work in Lima, Peru	https://pubmed.ncbi.nlm.nih.gov/34436712/	2022	1	AIDS and Behavior	0	10	Department of Medicine, Division of Infectious Diseases, Brigham and Women's Hospital, Boston, MA, USA	United States	1	Transgender women in Lima, Peru	20	Lima, Peru, as part of a formative assessment for the TransPrEP intervention	0	NA	Lima Metropolitana	1	1	1	2	2	2	1	2	1	2	2	2	2	2	2	2	2	2	2	2	2	2	2	39
91	Family Belief System and Infidelity in Cohabiting Couples in Tarapoto	https://revistas.ucv.edu.pe/index.php/psiquemag/article/view/2490	2023	2	PsiqueMag: Revista Científica Digital de Psicología	1	2	Universidad César Vallejo (Perú)	Peru	0	Parejas heterosexuales en convivencia, con experiencias de infidelidad que recibian asistencia integral en una institución pública de Tarapoto	NR	Institución pública de Tarapoto	0	NA	Tarapoto, San Martin	0	0	1	2	2	2	2	0	1	1	1	1	2	1	2	1	2	2	2	2	2	2	2	33
92	Change targets, messaging, and content delivery for a community-engaged social media campaign addressing HIV-related stigma in Peru: a qualitative study	https://pubmed.ncbi.nlm.nih.gov/39990558/	2025	1	AIDS Care - Psychological and Socio-Medical Aspects of AIDS/HIV	0	7	Department of Global Health and Social Medicine, Harvard Medical School, Boston, Massachusetts, USA	United States	1	Young people living with HIV (ages 16-29), HIV advocates, and HIV healthcare providers in Lima, Peru	110	PLWH in Peru	0	NA	Lima Metropolitana	1	1	1	2	2	2	1	2	2	1	2	2	2	2	2	2	2	2	2	2	2	2	2	39
93	Pre-, post-, and in-treatment experiences of online exposure and response prevention in people with obsessive-compulsive disorder in a pandemic context	https://www.scielo.br/j/rlpf/a/8qh6BWxvn7gRkPbV6HwpZwp/?lang=es	2024	2	Revista Latinoamericana de Psicopatología Fundamental	0	3	Universidad San Ignacio de Loyola (Lima, Perú)	Peru	0	Personas con Trastorno Obsesivo Compulsivo (TOC) que terminaron el tratamiento de EPR online	8	Online, participantes de Perú (Lima, Chiclayo, Tarapoto, Trujillo y Huancayo)	0	NA	Lima, Chiclayo-Lambayeque, Tarapoto-San Martin, Trujillo - La Libertad y Huancayo - Junin	1	1	1	2	2	2	1	1	0	2	2	2	2	2	2	2	2	2	2	2	2	0	0	33
94	Impact of prolonged isolation on adolescents with drug-susceptible tuberculosis in Lima, Peru: a qualitative study	https://pubmed.ncbi.nlm.nih.gov/36127091/	2022	1	BMJ Open	0	10	Department of Pediatrics, Warren Alpert Medical School of Brown University, Providence, Rhode Island, USA	United States	1	Adolescents (10–19 years old) with drug-susceptible pulmonary TB, their primary caregivers, and health providers in Lima, Peru	85	Lima, Peru, at public health facilities run by the Ministry of Health (MOH)	0	NA	Lima Metropolitana	1	1	1	2	2	2	1	2	2	2	1	2	2	2	2	2	2	2	2	2	2	2	2	39
95	Resignification of Life by Young People Survivors of Hematologic Cancer	http://scielo.sld.cu/scielo.php?script=sci_arttext&pid=S0864-03192022000300012&lng=en	2022	2	Revista Cubana de Enfermeria	0	4	Universidad Nacional Mayor de San Marcos. Lima, Perú	Peru	0	Adolescentes y adultos jóvenes sobrevivientes de cáncer hematológico (18 a 34 años)	12	Servicio del Adolescente y Adulto Joven del Instituto Nacional de Enfermedades Neoplásicas (INEN), Lima, Perú	0	NA	Lima Metropolitana	1	0	0	2	1	2	2	1	1	2	1	1	2	1	2	2	0	2	2	2	2	2	0	30
96	The “Cycle” of HIV: Limits of Personal Responsibility in HIV Vulnerability Among Transgender Adolescents and Young Women in Lima, Peru	https://pubmed.ncbi.nlm.nih.gov/39172187/	2024	1	AIDS and Behavior	0	9	Department of Child Neurology, UCLA Mattel Children's Hospital, University of California Los Angeles, Los Angeles, CA, USA	United States	1	Transgender adolescents and young women (TAYW) aged 16–24 in Lima, Peru	17	Lima, Peru. Specifically at Féminas (a transgender women's community organization)	0	NA	Lima Metropolitana	1	1	0	2	2	2	1	1	1	2	2	2	2	2	2	2	2	2	2	2	2	2	2	37
97	Cultural practices of oral hygiene and hand washing in schoolchildren from a marginal urban area	https://dialnet.unirioja.es/servlet/articulo?codigo=8710341	2022	2	Cultura de los Cuidados	0	6	Consorcio Bolivar, Cajamarca, Perú	Peru	0	Escolares de 9 a 11 años y sus madres, residentes en zonas urbano marginales de Ferreñafe, Perú	16	Hogares de escolares en zonas urbano marginales de Ferreñafe, Perú	0	NA	Lambayeque	1	1	0	2	2	2	1	1	1	2	2	1	2	1	2	2	2	2	2	2	0	2	0	31
98	Perception and disposition to digital rectal examination in the prevention of prostate cancer	http://www.scielo.org.pe/scielo.php?script=sci_arttext&pid=S1025-55832022000100049&lng=en	2022	2	Anales de la Facultad de Medicina (UNMSM)	1	2	Investigador independiente	Peru	0	Pacientes que acuden a consulta externa del Servicio de Urología del Hospital III Suárez Angamos, EsSalud	25	Servicio de Urología del Hospital III Suárez Angamos, EsSalud (Lima).	0	NA	Lima Metropolitana	0	0	1	2	1	2	1	0	1	0	1	2	2	1	2	2	0	2	2	2	0	2	2	28
99	Telehealth in community mental health centers during the COVID-19 pandemic in Peru: A qualitative study with key stakeholders	https://pubmed.ncbi.nlm.nih.gov/38910843/	2024	1	SSM-Mental Health	0	6	CRONICAS Center of Excellence in Chronic Diseases, Universidad Peruana Cayetano Heredia, Lima, Peru	Peru	0	Key stakeholders involved in the provision of telehealth at Community Mental Health Centers (CMHCs) of Lima and Callao, Peru, during the COVID-19 pandemic	49	Four CMHCs in Lima and Callao, Peru (North, South, Center Lima, and Callao)	0	NA	Lima Metropolitana, Callao	1	1	1	2	2	2	2	2	2	2	2	2	1	1	1	2	2	2	2	2	2	2	2	38
100	“I will attend to college to give my family a better life”: Indebtedness with the family and the challenges of building occupational plans for Peruvian adolescents	https://pubmed.ncbi.nlm.nih.gov/38778471/	2024	1	Journal of Research on Adolescence	0	3	Department of Psychology, Pontificia Universidad Católica del Perú, Lima, Peru	Peru	0	Adolescents in Peru (12 to 16 years old), selected from three distinct regions (Lima, Cusco, San Martín) and diverse socioeconomic and academic performance levels	66	Public schools in three regions of Peru: Lima (North, Center, South), Cusco (Urban, Rural), and San Martín/Tarapoto (Urban, Rural)	0	NA	Lima, Cusco, and San Martín	1	0	0	2	2	2	1	2	2	1	1	2	2	2	2	2	0	2	2	2	1	2	2	34
101	Practitioners' perspectives on preparing for and delivering remote psychological support in Nepal, Perú and the United States during COVID-19	https://pubmed.ncbi.nlm.nih.gov/37294035/	2023	1	Pychogical Psychoterapy	0	12	The Center for Global Mental Health Equity, The George Washington University	United States	1	Specialist and non-specialist mental health practitioners who had experience training, supervising, or delivering remote psychological support in Nepal, Perú, and the USA.	27	Remotely, with practitioners working with organizations in Nepal, Perú, and the USA	1	Nepal, United States	No especificied	1	1	1	2	2	2	2	0	0	2	2	2	2	1	2	2	2	2	2	2	2	2	2	36
102	The Ethics of Care in the Undergraduate Nursing Trajectory	http://scielo.sld.cu/scielo.php?script=sci_arttext&pid=S0864-03192022000400006&lng=es&tlng=.	2022	2	Revista Cubana de Enfermería	0	3	Universidad Católica “Santo Toribio de Mogrovejo”. Chiclayo, Perú	Perú	0	Estudiantes de enfermería de una universidad	14	Universidad	0		Chiclayo	1	1	0	2	2	2	1	0	1	2	2	2	2	1	2	1	2	2	2	1	2	2	0	31
103	USE OF ANCESTRAL PLANTS DURING THE PUERPERIUM MEDIATE FROM THE NAHUA WORLDVIEW	https://dialnet.unirioja.es/servlet/articulo?codigo=9676414	2024	2	Medicina Naturista	0	3	Universidad Autónoma de San Luis Potosí	Bolivia	1	Mujeres puérperas de la comunidad nahua	14	Comunidad nativa nahua	0		No reporta	1	1	0	2	2	2	2	1	2	0	2	1	1	2	1	0	0	2	2	1	0	2	1	26
104	Perceptions and attitudes about climate change in university nursing students in Peru	https://dx.doi.org/10.58807/indexenferm20246865.	2024	2	Index de Enfermería	0	3	Universidad Católica Santo Toribio de Mogrovejo, Facultad de Medicina, Departamento de Ciencias de la Salud. Chiclayo, Perú	Perú	0	Estudiantes de enfermería de una universidad	15	Universidad	0		Chiclayo	1	1	0	2	1	2	1	0	1	1	2	2	1	1	2	2	0	2	2	1	0	0	2	25
105	A life course health development model of HIV vulnerabilities and resiliencies in young transgender women in Peru	https://doi.org/10.1186/s41256-023-00317-y	2023	1	Global Health Research and Policy	0	7	Division of General Pediatrics, Boston Children’s Hospital, Boston, MA, USA	USA	1	Mujeres trans	21	No reporta	0		No reporta	1	0	1	2	2	2	2	0	0	2	2	2	1	1	2	2	2	2	2	2	2	2	2	35
106	Transcendental Therapeutic Intervention of the Nursing Professional with the Accompanying Family Member in the Bereavement Stage	http://scielo.sld.cu/scielo.php?script=sci_arttext&pid=S0864-03192022000200003	2022	2	Revista Cubana de Enfermería	0	3	Universidad Católica “Santo Toribio de Mogrovejo”. Chiclayo, Perú	Perú	1	Profesionales de enfermería	10	Hospital	0		Lambayeque	1	1	0	2	2	2	2	0	2	2	2	2	2	2	2	2	2	2	2	2	2	2	0	36
107	PSYCHOLOGICAL COPING IN FEMALE BREAST CANCER PATIENTS FROM A METROPOLITAN LIMA HOSPITAL	https://doi.org/10.17843/rpmesp.2022.394.12322	2022	1	Revista peruana de medicina experimental y salud publica	1	3	Universidad San Ignacio de Loyola, Lima, Perú.	Perú	0	Mujeres dx con cáncer de mama	16	Hospital	0		Lima	1	1	0	2	2	2	2	0	1	2	2	2	2	2	2	2	2	2	2	2	2	2	2	37
108	What it means to live with fibromyalgia for Peruvian women: A phenomenological study	https://doi.org/10.1016/j.rcreu.2023.07.003	2023	1	Revista Colombiana de Reumatología	0	3	La Estancia Health Centre, Olmos, Lambayeque, Peru	Perú	0	Mujeres peruanas con fibromialgia	10	Hospital	0		Lima	1	0	2	2	2	2	2	2	1	2	2	2	2	2	2	2	0	2	2	2	2	2	2	39
109	Ethical Challenges Concerning the Care for Hospitalized COVID-19 Patient from the Perspective of Peruvian Nurses	https://revenfermeria.sld.cu/index.php/enf/article/view/5854	2023	2	Revista Cubana de Enfermería	0	3	Universidad Católica “Santo Toribio de Mogrovejo	Perú	0	Profesionales de enfermería	10	Hospital	0		Chiclayo	0	0	0	2	2	2	2	0	2	2	1	2	2	2	2	2	0	2	2	2	1	2	0	32
110	Nursing and collective needs in rural families, Chalamarca (Chota, Peru), 2024	https://doi.org/10.14482/sun.41.02.357.159	2024	2	Salud Uninorte	1	3	Universidad Nacional de Trujillo (Perú	Peru	0	Familias rurales del distrito de Chalamarca (provincia de Chota)	5	Comunidad (ambiente rural, familias)	0	NA	Cajamarca (Provincia de Chota, Distrito de Chalamarca)	0	0	0	2	2	2	1	0	2	0	0	0	1	1	0	0	0	2	2	2	0	0	2	19
111	The foodscapes of children and adolescents attending schools in Lima, Peru	doi: 10.1016/j.appet.2021.105738	2022	1	Appetite	0	2	Universidad de Lima, Instituto de Investigación Científica, Grupo de Investigación en Comunicación y Salud, Perú, 4600 Javier Prado Este Avenue, 15023, Lima, Peru	Peru	0	padres, madres o tutores de escolares de IE públicas y privadas	44	colegios	0	NA	a nivel nacional	1	1	0	2	2	2	2	0	2	2	2	2	2	2	2	2	2	2	2	2	2	2	2	38
112	User requirements for non-invasive and minimally invasive glucose self-monitoring devices in low-income and middle-income countries: a qualitative study in Kyrgyzstan, Mali, Peru and Tanzania	https://doi.org/10.1136/bmjopen-2023-076685	2024	1	BMJ Open	0	13	Foundation for Innovative New Diagnostics, Geneva, Switzerland	Suiza	1	Personas con diabetes tipo 1 o tipo 2, adolescentes con diabetes y cuidadores, y profesionales de salud, en cuatro países LMIC	383 informantes (90 profesionales de salud, 100 personas con DT1, 92 con DT2, 24 adolescentes, 77 cuidadores)	Comunidad / múltiples entornos (Kyrgyzstan, Mali, Perú, Tanzania)	1	Kyrgyzstan, Mali, Perú, Tanzania	Lima	1	1	2	2	2	2	2	1	2	2	2	2	2	2	1	2	1	2	2	2	2	2	2	39
113	Experiences of frontline nurses infected with COVID-19 who received home care	https://doi.org/10.14198/cuid.22906	2024	2	Cultura de los Cuidados	0	6	Universidad Santo Toribio de Mogrovejo	Universidad Santo Toribio de Mogrovejo	0	Enfermeras	12	Hospital/Remoto	0	No aplica	Lambayeque	1	1	1	2	2	2	1	0	2	2	2	2	2	2	2	2	1	2	2	2	2	2	2	37
114	SPIRITUAL CARE FROM WATSON’S CARITAS VERITAS AMONG NURSES IN A DISTRICT HOSPITAL IN PERU	https://doi.org/10.29393/CE30-19CEGR30019	2024	2	CIENCIA y ENFERMERIA	0	3	Maestra en Ciencias de Enfermería, Escuela de Posgrado, Facultad de Enfermería, Universidad Nacional de Trujillo, Trujillo, Per	Perú	1	Enfermeras licenciadas que laboran en las áreas de hospitalización y emergencia de un hospital distrital de la región de La Libertad, Perú	21	Hospital	0	No aplica	La Libertad	1	1	0	2	2	2	1	0	1	2	2	2	1	2	2	1	2	1	2	2	2	2	2	33
115	Preventing COVID-19 as a nursing student through social networks in their family-social environment	https://doi.org/10.1590/0034-7167-2021-0631	2022	2	Revista brasileira de enfermagem	0	7	Universidad Nacional Mayor de San Marcos. Lima, Lima, Perú.	Perú	0	Estudiantes de cuarto y quinto año de enfermería de una universidad pública en Lima, Perú	15	Universidad	0	No aplica	Lima	1	1	0	2	1	2	2	0	2	2	2	2	2	1	2	2	1	2	2	2	1	0	2	32
116	Health and educational perceptions conditioned by the COVID-19 pandemic: international exchange of teaching experiences, 2021	https://docs.bvsalud.org/biblioref/2022/10/1396001/496-1562-1-pb.pdf	2022	2	Boletín de Malariología y Salud Ambienta	1	4	Universidad Continental, Huancayo, Perú.	Perú	0	Docentes expertos asistentes a un programa de intercambio internacional de experiencias 2021	15	Universidad/Remoto	0	No aplica	Huancayo	0	0	0	2	1	2	1	0	0	0	0	2	0	2	0	2	1	2	2	2	1	0	0	20
117	Peruvian Nursing Students' Experiences of Returning to Face-to-face Classes	http://scielo.sld.cu/scielo.php?script=sci_arttext&pid=S0864-03192025000100005&lng=en&tlng=en.	2025	2	Revista Cubana de Enfermería	0	6	Universidad Católica Santo Toribio de Mogrovejo. Chiclayo, Perú.	Perú	0	Estudiantes de enfermería del II ciclo de la Universidad Católica Santo Toribio de Mogrovejo (USAT), Chiclayo, Perú.	12	Universidad	0	No aplica	Chiclayo	1	1	1	2	2	2	1	0	2	2	2	2	2	2	2	1	2	1	2	2	2	2	2	36
118	Breaking the taboo: qualitative analysis of the sexuality in people with acquired motor disability	https://doi.org/10.1186/s40359-023-01423-9	2023	1	BMC Psychol	0	8	Jorge Basadre Grohmann National University, Tacna, Peru	Perú	0	Personas con discapacidades motoras adquiridas	7	Comunidad	0	No aplica	Tacna	1	1	2	2	2	2	2	0	2	2	2	2	2	2	2	2	2	2	2	2	2	2	2	40
119	Experiences of emotional dependency in lesbian couples	https://doi.org/10.1590/1982-0275202542e220021	2025	1	Estudos de Psicologia (Campinas)	0	3	Universidad San Ignacio de Loyola, School of Health Sciences, Psychology Department. Lima, Peru	Perú	0	Parejas de mujeres lesbianas (casales lésbicas) de una universidad privada en Lima Metropolitana	12	Universidad	0	No aplica	Lima Metropolitana	0	0	1	2	2	2	2	1	0	2	1	2	2	2	2	2	2	2	2	2	2	2	0	35
120	Myths and beliefs about diabetic foot: A cultural study in outpatients with type 2 diabetes at the Hospital Regional de Lambayeque	https://doi.org/10.20453/rmh.v36i1.5439	2025	1	Revista Medica Herediana	1	3	Centro de Salud Bajo Ihuamaca. San Ignacio-Cajamarca, Peru.	Perú	0	Pacientes ambulatorios con diabetes tipo 2 del Hospital Regional de Lambayeque (Perú), Unidad de Pie Diabético.	10	Hospital	0	No aplica	Lambayeque	1	1	1	2	1	2	2	2	2	2	2	2	2	2	2	2	2	2	2	2	2	2	2	40
121	Didactic strategies in the thesis advising to develop research competencies: perspectives of teachers and students	https://doi.org/10.19083/ridu.2024.1884	2024	2	Revista Digital de Investigación en Docen-cia Universitaria	1	3	Escuela de Posgrado de la Universidad Peruana Unión, Lima, Perú	Perú	0	Profesores expertos en investigación (3) y estudiantes (3) de la Facultad de Psicología de una universidad privada en la ciudad de Tarapoto, Perú	6	Universidad	0	No aplica	Tarapoto	0	0	0	2	2	2	1	0	2	2	1	2	2	2	2	2	2	2	0	2	2	0	0	30
122	Facilitators and barriers to anemia prevention in the urban government childcare program for infants and young children in Peru	https://doi.org/10.1080/16549716.2025.2475580	2025	1	Global health action	0	8	Nutrition and Dietetics, Universidad Cientifica del Sur, Lima, Perú.	Perú	1	Personal y cuidadores de niños del centro estatal Cuna Mas (Day-care facilities, Day-care staff, District technical manager, Nursery caregiver volunteer, Mother guides, Primary caregivers, Primary caregiver)	36	Centros de cuidado infantil de la red Cuna Mas en entornos peri-urbanos de Perú	0	No aplica	Manchay y Huánuco	1	1	1	2	2	2	2	2	2	2	2	2	2	2	2	2	2	2	2	2	2	2	2	41
123	BENEFITS OF MUSIC THERAPY FROM THE PERSPECTIVE OF UNIVERSITY NURSING STUDENTS	https://dialnet.unirioja.es/servlet/articulo?codigo=8257029	2022	2	Medicina naturista	0	5	Facultad de Ciencias de la Salud de la Universidad Nacional Toribio Rodríguez de Mendoza de Amazonas	Perú	0	Estudiantes universitarios de de enfermería del I ciclo, ingresantes en el semestre 2018-I, de una universidad pública de Chachapoyas, Amazonas-Perú	14	Universidad	0	No aplica	Chachapoyas	0	0	0	2	1	2	1	0	1	2	1	2	1	2	1	1	2	1	2	1	1	0	0	24
124	Reflections on Environmental Care from the Perspective of University Nursing Students	http://scielo.sld.cu/scielo.php?script=sci_arttext&pid=S0864-03192024000100013&lng=es&tlng=es.	2024	2	Revista Cubana de Enfermería	0	6	Universidad Nacional “Toribio Rodríguez de Mendoza” de Amazonas, Instituto de Enfermedades Tropicales. Chachapoyas, Perú	Perú	0	Enfermería de la Universidad Nacional “Toribio Rodríguez de Mendoza” de Amazonas, en Chachapoyas, Perú	12	Universidad	0		Chachapoyas, Amazonas	0	0	1	2	2	2	1	0	1	1	2	2	2	2	2	2	2	1	2	2	1	2	0	32
125	PERCEPTIONS OF ACCEPTANCE AND RELUCTANCE TO COVID-19 VACCINATION IN PERU	https://doi.org/10.17843/rpmesp.2022.393.11337	2022	5	Revista peruana de medicina experimental y salud publica	1	5	CONEVID, Knowledge and Evidence Unit, School of Medicine “Alberto Hurtado”, Universidad Peruana Cayetano Heredia, Lima, Peru. Universidad Peruana Cayetano Heredia, CONEVID, Knowledge and Evidence Unit, School of Medicine “Alberto Hurtado”, Universidad Peruana Cayetano Heredia, Lima , Peru	Perú	1	Población peruana mayor de 18 años y no vacunada contra la COVID-19	30	Virtual	0		Lima, Cusco, Ayacucho, Arequipa e Ica	1	1	1	2	2	2	2	0	1	1	1	2	2	2	2	2	2	2	2	2	2	2	2	36
126	Interculturality: A Challenge in the Training of Nurses	https://doi.org/10.14198/cuid.26131	2024	2	Cultura de los Cuidados	0	5	Universidad Católica Santo Toribio de Mogrovejo Chiclayo, Perú	Perú	0	Docentes y estudiantes de enfermería de una Universidad Privada en Chiclayo-Perú	20	Universidad	0		Chiclayo	1	1	0	2	2	2	1	0	1	2	1	2	2	1	2	2	2	2	2	2	0	2	2	32
127	Rapid SARS-CoV-2 Antigen Detection Self-Tests to Increase COVID-19 Case Detection in Peru: Qualitative Study	https://doi.org/10.2196/43183	2023	5	JMIR Formative Research	0	6	Universidad Peruana Cayetano Heredia, Lima, Peru	Perú	1	Three subpopulations were targeted as study groups. Health care workers (HCWs; eg, nurses, physicians), Representatives of civil society groups (RCSs; eg, traditional community leaders, representatives of trade unions or professional councils, spokespersons of civil society organizations), Potential implementers (PIs) of self-testing delivery programs (eg, leaders of private industries or large c…	59	No reporta	0		Lima y, Valle del Mantaro, Junín	1	1	2	2	2	2	1	1	2	1	1	2	2	2	2	2	0	2	2	2	1	2	2	35
128	Participants’ and Nurses’ Experiences With a Digital Intervention for Patients With Depressive Symptoms and Comorbid Hypertension or Diabetes in Peru: Qualitative Post–Randomized Controlled Trial Study	https://doi.org/10.2196/35486	2022	5	JMIR human factors	0	7	CRONICAS Center of Excellence in Chronic Diseases, Universidad Peruana Cayetano Heredia, Lima, Peru.	Perú	1	Participants who received the CONEMO intervention and nurses involved in the intervention delivery during the RCT.	32	Hospital	0		Lima ciudad	1	1	2	2	2	2	1	2	2	1	2	2	2	2	1	2	0	2	2	2	1	2	2	36
129	Identifying resources used by young people to overcome mental distress in three Latin American cities: A qualitative study	https://doi.org/10.1136/bmjopen-2021-060340	2022	1	BMJ open	0	13	CRONICAS Center of Excellence in Chronic Diseases, Universidad Peruana Cayetano Heredia, Lima, Peru.	Perú	1	Young people from poorer economic neighbourhoods	185	Comunidad	1	Argentina y Colombia	Lima ciudad	1	1	2	2	2	2	1	1	2	1	1	2	2	2	1	2	2	2	2	2	2	2	2	37
130	Resources used by young people to overcome mental distress in deprived settings in Latin America: a qualitative study	https://doi.org/10.1186/s40359-025-02830-w	2025	1	BMC Psychol	0	15	CRONICAS Centre of Excellence in Chronic Diseases, Universidad Peruana Cayetano Heredia, Lima, Peru	Perú	1	Adolescents and young adults included in the OLA programme	112	Comunidad	1	Argentina y Colombia	Lima ciudad	1	1	2	2	2	2	1	0	1	2	2	2	2	2	1	2	0	2	2	2	1	2	2	34
131	MYTHS AND BELIEFS ABOUT INSULIN THER APY IN PATIENTS WITH DIABETES MELLITUS AND THEIR FAMILY CAREGIVERS FROM A HOSPITAL IN NORTHERN PERU, 2020	https://doi.org/10.17843/rpmesp.2023.401.12210	2023	5	Revista Peruana De Medicina Experimental Y Salud Pública	1	4	Centro de Salud de Quirichima, Lambayeque, Perú.	Perú	0	Pacientes con diabetes mellitus que usaban insulina (al menos 3 meses) y sus familiares cuidadores, de un hospital general del norte del Perú (Departamento de Lambayeque)	19	Hospital	0		Lambayeque	1	1	1	2	2	2	2	2	2	2	2	2	2	2	2	2	2	2	2	2	2	2	2	41
132	The home as a life-sustaining enclosure for peritoneal dialysis: experience of family caregivers	https://dx.doi.org/10.37551/52254-28842022013	2022	2	Enfermería Nefrológica	0	5	Centro de salud Inkamay salud. Chiclayo. Perú	Perú	0	Cuidadores familiares de pacientes en diálisis peritoneal en el hogar, atendidos en el servicio de diálisis peritoneal del Hospital Almanzor Aguinaga (Chiclayo, Perú) que pertenece al Seguro Social	12	Hogar de los pacientes	0		Chiclayo	1	1	1	2	2	2	1	0	2	2	2	1	1	2	2	2	0	2	2	2	1	2	0	31
133	Psychosocial Adaptation in Parents of Children Diagnosed with Autism Spectrum Disorder	https://doi.org/10.1590/0102.3772e39230.es	2023	5	Ciências do Comportamento	0	2	Universidad San Ignacio de Loyola, Lima, Perú	Perú	0	Padres y madres de hijos diagnosticados con TEA	12	Comunidad	0		Lima ciudad	0	0	0	2	2	2	2	0	0	2	1	2	2	2	2	2	1	2	2	2	2	0	0	30
134	Perception of Grief in Adults Who Have Lost a Family Member During the Pandemic Situation in Metropolitan Lima	https://doi.org/10.1016/j.rcp.2022.09.003	2024	2	Revista Colombiana de Psiquiatría	0	5	Universidad San Ignacio de Loyola, La Molina, Lima, Perú	Perú	0	Personas que perdieron a un familiar a causa de la COVID-19 durante la situación de pandemia en la ciudad de Lima Metropolitana.	10	Virtual	0		Lima ciudad	1	0	1	2	2	2	1	0	0	1	2	1	2	2	2	2	0	2	2	2	2	2	2	32
135	A qualitative needs assessment of Lima's prehospital emergency trauma system: Identifying challenges and opportunities for improvement	https://www.sciencedirect.com/science/article/abs/pii/S003960602500371X?casa_token=K-vWQJAh_xoAAAAA:2cdiIiYZ1SgiqzNdRTyCo4qcJcSTIZmu4s7Y8IDgQxr1mNA_xEMaRlIzgHgUcIeIIsuXqqE97C3m	2025	1	Surgery	0	18	División de Trauma, Critical Care and Acute Care Surgery, Department of Surgery, Medical College of Wisconsin, Milwaukee, WI, EE.UU.	USA	1	Proveedores (providers) del sistema prehospitalario: médicos, residentes, bomberos voluntarios, personal de servicios de emergencias de Lima.	49	hospital	0	no aplica	Lima	1	0	2	2	2	2	1	2	2	2	1	2	2	2	1	2	0	2	2	2	2	2	2	37
136	Perceptions of nursing professionals in the prevention of childhood overweight and obesity	https://scielo.isciii.es/scielo.php?pid=S1132-12962024000100006&script=sci_arttext&tlng=en	2024	5	Index de Enfermería	0	3	Universidad Peruana Cayetano Heredia, Facultad de Enfermería. Lima, Perú	Perú	0	Enfermeras profesionales que trabajan en el área de crecimiento y desarrollo (“CRED”) con experiencia en atención a niños de 1 a 5 años con sobrepeso u obesidad.	10	En centros de salud (DIRIS Norte, Lima) en el área de CRED (“área de crecimiento y desarrollo”)	0	Lima	Lima	1	0	1	2	2	2	1	0	0	1	1	1	1	1	2	2	0	1	0	2	0	0	0	20
137	Migration Processes in Indigenous Women Post Internal Armed Conflict in Peru	https://www.journal.sipsych.org/index.php/IJP/article/view/1652	2024	5	Revista Interamericana de Psicología (Interamerican Journal of Psychology)	0	2	Pontificia Universidad Católica del Perú, Lima, Perú	Perú	0	Mujeres indígenas de la comunidad de Sacsamarca (Ayacucho, Perú) que migran en el contexto post-conflicto.	10	En la comunidad de Sacsamarca, Ayacucho – investigación de campo comunitaria (etnografía de campo)	0	Ayacucho (Sacsamarca)		1	1	0	2	1	2	2	0	1	1	2	2	1	2	2	2	2	2	2	1	1	2	0	30
138	Purging to Cleanse: A Qualitative Study of Ayahuasca Healing at a Drug Treatment Center in Peru	https://doi.org/10.15288/jsad.22-00429	2024	1	Journal of studies on alcohol and drugs	0	4	Department of Public Health, Environments, and Society, London School of Tropical Hygiene and Medicine, London, United Kingdom.	Perú	1	Practitioners on-site (curanderos, preparador de planta, psicoterapeuta; personas envueltas en la preparación, implementación o integración de la ceremonia nocturna de ayahuasca en Takiwasi)	11	Comunidad en la selva	0		Tarapoto	1	1	2	2	2	2	0	0	2	2	2	1	1	1	2	2	0	2	2	2	2	0	2	31
139	Health system barriers to hypertension care in Peru: Rapid assessment to inform organizational-level change	https://doi.org/10.1371/journal.pgph.0002404	2024	1	PLOS GLOBAL PUBLIC HEALTH	0	20	Department of International Health, Social and Behavioral Interventions Program, Bloomberg School of Public Health, Johns Hopkins University, Baltimore, Maryland, United States of America	USA	1	Profesionales de salud (médicos, enfermeras, obstetras/matrón-as, nutricionistas, dentistas, etc.) que brindan atención a hipertensos en la región de Puno, Perú	55	Comunidad	0		Puno	1	1	1	2	2	2	1	0	2	2	2	2	2	2	2	2	2	2	2	2	2	2	2	38
140	Implementing point-of-care medical information systems into trauma and general surgeon practice in a middle-income country: a qualitative study utilizing the Consolidated Framework for Implementation Research	https://doi.org/10.1186/s43058-023-00397-4	2023	1	Implementation science communications	0	9	Applied Worldwide, Boulder, CO USA	USA	1	Cirujanos (generalistas y de trauma / especialidades quirúrgicas) que trabajan en hospitales públicos y militar en Lima, Perú — usuarios de la intervención.	12	Hospital	0		Lima	1	0	2	2	2	2	0	2	2	0	1	1	2	2	2	2	0	2	2	2	1	2	2	33
141	‘You have a lot of mirrors’: structural and socioecological factors impacting adolescent pregnancy and reproductive health in the Amazon basin, Peru, a qualitative study	https://doi.org/10.1080/13691058.2024.2308666	2024	1	Culture, health & sexuality	0	7	Department of Epidemiology and Biostatistics, Mel & Enid Zuckerman College of Public Health, University of Arizona, Tucson, AZ, USA	USA	1	Indigenous of Peru’s Amazon	41	Comunidad	0		Loreto	1	1	2	2	2	2	1	0	2	2	2	2	2	2	2	2	0	2	2	2	1	2	2	36
142	The downstream effects of COVID-19 on adolescent girls in the Peruvian Amazon: qualitative findings on how the pandemic affected education and reproductive health	https://doi.org/10.1136/bmjgh-2023-012391	2024	1	BMJ Global Health	0	9	Departamento de Epidemiología y Bioestadística, Facultad de Salud Pública Mel y Enid Zuckerman, Universidad de Arizona, Tucson, Arizona, EE. UU.	USA	1	Adolescentes mujeres (niñas/adolescentes) y líderes comunitarios, trabajadoras de salud y educadores en zonas rurales de la Amazonía peruana (distritos de Nauta y Parinari, región Loreto)	56	Comunidad	0	no aplica	Loreto (Amazonía) — región amazónica del Perú	0	0	0	2	2	2	0	2	2	2		2	2	2	1	2	2	2	2	2	2	2	2	35
143	Perceptions, beliefs, and attitudes toward mental health and the implementation of digital mental health interventions in a university community in an Andean region: A qualitative study	https://doi.org/10.1016/j.ssmmh.2025.100541	2025	1	SSM - Mental Health	0	9	Universidad Nacional Santiago Antúnez de Mayolo, Ancash, Per	Perú	0	The target population included faculty members, administrative staff, university students, and decision-makers from a public university located in Ancash	34	Universidad	0		Ancash	1	1	2	2	2	2	2	1	1	2	2	2	2	2	2	2	2	2	2	2	2	2	2	40
144	Involving different stakeholders in prioritising outcomes to assess healthcare systems response for type 1 diabetes management: Using co-creation approaches in Peru	https://doi.org/10.1002/hpm.3821	2024	1	The International journal of health planning and management	0	11	CRONICAS Center of Excellence in Chronic Diseases, Universidad Peruana Cayetano Heredia, Lima, Peru.	Perú	1	People living with T1DM and patient representatives from patient associations, caregivers of people living with T1DM, healthcare professionals with experience on T1DM management, including general physicians, family doctors, endocrinologists, nurses, and nutritionists, as well as decision makers, such as local authorities from the MoH and Social Security, alongside researchers	22	Universidad	0		Lima	0	0	0	2	2	2	2	2	2	2	1	2	2	2	2	2	0	2	2	2	1	0	2	34
145	Managing Post-Stroke Care During the COVID-19 Pandemic at a Tertiary Care Level Hospital in Peru	https://doi.org/10.1016/j.jstrokecerebrovasdis.2021.106275	2022	1	Journal of stroke and cerebrovascular diseases : the official journal of National Stroke Association	0	5	CRONICAS Center of Excellence in Chronic Diseases, Universidad Peruana Cayetano Heredia	Perú	1	Patients who had a stroke, caregivers and health care personnel providing stroke care at the Instituto Nacional de Ciencias Neurológicas	18	Hospital	0		Lima	1	0	0	2	2	2	2	2	2	2	2	2	2	1	2	2	1	2	2	2	2	0	2	36
146	Political and socioeconomic factors that shaped health taxes implementation in Peru	https://doi.org/10.1136/bmjgh-2023-012024	2023	1	BMJ global health	0	4	Centre for Food Policy, City University, London, UK	UK	1	Key stakeholders involved in the discussion of 2016 and 2018 around health taxes	11	No reporta	0		No reporta	1	0	0	2	2	2	1	1	2	2	2	2	2	1	1	1	1	2	2	2	1	2	2	33
147	Social Networks Play a Complex Role in HIV Prevention Knowledge, Attitudes, Practices, and the Uptake of PrEP Through Transgender Women Communities Centered Around Three “Casas Trans” in Lima, Peru: A Qualitative Study	https://doi.org/10.1177/23259582231196705	2023	1	Journal of the International Association of Providers of AIDS Care	0	9	David Geffen School of Medicine at UCLA, Los Angeles, CA, USA.	USA	1	Transgender woman (transgénero, travesti, mujer trans)	20	Comunidad	0		Lima ciudad	1	1	2	0	2	2	0	2	2	1	1	2	2	2	2	2	0	2	2	2	1	2	2	33
